# Supplementary material for: The Odour of Sex: Sex-Related Differences in Volatile Compound Composition among Barn Swallow Eggs Carrying Embryos of Either Sex
Source: PLoS One. 2016 Nov 16;11(11):e0165055. doi: 10.1371/journal.pone.0165055 (PMC5112806; doi:10.1371/journal.pone.0165055)
Supplement: S1 Dataset — (XLSX) [file pone.0165055.s001.xlsx]

## Sheet: Foglio1
nest	progressive_egg	categ	egg/shell_mass	embryo_mass	sex	propan-2-one	6-methyl-5-heptan-2-on	1-phenylethanone	pentadecane	tetradecane	4,7,7-trimethylbicyclo [2.2.1] heptan-3-one	(4,7,7-trimethyl-3-bicyclo [2.2.1]heptanyl) acetate	(1R,3R,4S)-2,2,4-trimethylbicyclo [2.2.1]heptan-3-ol	acetamide	formamide	methanethiol	hexan-3-ol	3-Methyl-1-butanol	butane-1,3-diol	6-ethyl-3-octanol	5-methyl-3-hexanol	phenol	hexanal	heptanal	octanal	nonanal	decanal	2-methylpropanoic acid	acetic acid	formic acid	2-methylbutanoic acid	2,2-dimethylpropanoic acid	butanoic acid	5-(dithiolan-3-yl) pentanoic acid	2-ethylhexanoic acid	octanoic acid
1	1	egg	1.7335	0.4347	2	82.9965	0.272646	0.0801734	0.393237	0.270317	0.0715026	0.181045	2.76103	0.336877	0.2003	0.259203	0	0.449118	0.3466	1.0208	0.737517	0.0547297	0.705842		0.666315	0.477382	0.0225545	0.33669	2.924	0.254344	0.20843	0.76412	0.20325	0.237523	0.0657374	0.0262705
1	2	egg	1.7353	0.4421	1	90.6567	0.230745	0.0528767	0.251795	0.163118	0.0430017	0.0909373	1.48125	0.198573	0.0921396	0.47244	0	0.145342	0.146546	0.993614	0.819697	0.0403683	0.0606482	0.182146	0.371016	0.30458	0	0.459023	0.500701	0.10048	0.138138	0.530399	0.0337131	0.113686	0.0949479	0.0123559
1	3	egg	1.7107	0.4407	1	91.7461	0.189821	0.0406247	0.201645	0.126631	0.0565315	0.118282	1.23752	0.150859	0.106812	0.386463	0	0.599516	0.207922	0.61678	0.545209	0.0220206	0.0693621	0.213115	0.312127	0.273727	0.0106626	0.165164	0.57669	0.103278	0.105602	0.487333	0.0256228	0.101206	0.0561402	0.0111997
1	4	egg	1.7951	0.4139	2	81.8758	0.382306	0.0404282	0.465547	0.288795	0.0842337	0.209827	2.7486	0.378824	0.21406	0.830775	0	1.41568	0.307913		1.22478	0.0761647	0.351285	0.330874	0.644024	0.531607	0	0.735408	1.1937	0.223387	0.237563	0.959271	0.0974149	0.15984	0.131446	0.0205472
1		lab eggshell	0.0415			54.3277	0.619505	0.175772	0.120869	0	0.356364	0.920378	10.1854	0.634611	0.420009	0	0	0	0.717713	3.47162	4.87957	0.475594	1.66759	0	2.41354	3.15444	0.301984	1.4078	6.37476	0.503487	0.944299	2.53736	0.0487943	1.15996	0.558262	0.0418955
1		cowshed eggshell	0.0341			70.8978	0.621588	0.166568	0	0	0.115712	0.311144	4.14836	0.466552	0.162853	0.33641	0	0	0.326168	1.68836	1.48322	0.0610866	4.6511	1.40385	1.70504	3.24058	0.154223	0.706359	3.35919	0.286848	0.332209	1.12681	0.0500664	0.45964	0.084722	0.0298413
2	5	egg	1.4172		0	73.6863	0.621582	0.0781194	0.627806	0.484384	0	0	3.09973	0.612985	0.292435	0.823081	2.7672	0	1.36934	1.66551	0.843367	0.446208	0.576326	0.538484	0.894373	0.674198	0.139153	1.00362	2.98549	0.742451	0.394488	0.936194	0.0415783	0.325204	0.276208	0.0391337
2	6	egg	1.6508	0.596	1	84.3084	0.30277	0.0515803	0.12062	0.0878227	0	0.0530138	1.12203	0.459675	0.117231	0.344209	0.529659	0.663679	0.216624	0.439945	0.281765	0.229741	0.23554	0.18191	0.288012	0.285579	0	0.832535	2.51247		0.062085	0.422881	0.0340461	0.119446	0.0681543	0.013352
2	7	egg	1.6904	0.7197	2	74.233	0.620961	0.0734102	0.356112	0.307476	0.0385769	0.0891144	2.07676	0.253652	0.130337	0.537073	0.947078	0.697579	1.17444	1.01301	0.664504	0.285341		0.139081	0.587568	0.622269	0	0.834237	1.12166	0.374642	0.163394	0.426161	0.0248375	0.127169	0.110164	0.0257516
2	8	egg	1.668	0.8878	1	84.4094	0.307489	0.00642279	0.139775	0.141937	0.0275875	0.126939	0.884143	0.205338	0.0905911	0.302068	0.619421	0.56341	0.330356	0.590519	0.370688	0.119877	1.50048	0.0682219	0.272024	0.306072	0.0121025	0.404635	0.422564	0.0966147	0.0700236	0.242683	0	0.0399296	0.0405443	0.0103866
2	9	egg	1.6403	0.8488	1	85.7229	0.199305	0.0102236	0.0428624	0.0665524	0.0220093	0.0756316	0.814006	0.0772527	0.0315663	0.171548	0.207961	1.26544	0.161726	0.438897	0.272435	0.0695307	1.20761	0.0384438	0.213519	0.328405	0.00965997	0.291439	0.17875	0.0437558	0.0565938	0.144377	0.00382704	0.0288891	0.0260459	0.00493113
2	10	egg	1.7008	0.7829	1	85.0089	0.327508	0.0299146	0.0588781	0.128185	0.0290014	0.0863271	0.736573	0.357067	0.0769517	0.425467	0.356177	0.827107	0.165823	0.503615	0.381693	0.0657019	1.65578	0.0871881	0.241661	0.308925	0	0.460976	0.445445	0.0948955	0.0689486	0.204602	0.00848505	0.0512742	0.0269545	0.00673012
2		lab eggshell	0.0464			59.8015	1.26611	0	0	0	0	1.98275	0	12.5218	2.06059	0	1.988	0	0	0	0.69169	2.82925	0.686369	0	0	1.9983	0	0.652118	3.58949	0	3.26156	0	2.2442	0.228599	0.348381	0
2		cowshed eggshell	0.041			58.431	0.118664	0.0887764	0	0	0.476372	0	0	3.37403	0.373083	0	0.536209	0	0	0	0.28364	0.250211	0.375784	0.0772905	0	0.547999	0	0.301668	3.40492	3.03518	1.16284	0.313445	0.468412	0.0924998	0.501654	1.34844
3	11	egg	1.6723		0	87.6266	1.09327	0.04436	0.255141	0.1888	0	0.802609	0.700158	0.398033	0.135056	0.262285	1.01942	0	0.648154	0.302455	0.272071	0.203722	0.467184	0.179958	0.388813	1.47463	0.0895756	0.32313	1.14717	0.173591	0.0807929	0.0302839	0.00418399	0.0572138	0.0515946	0.0248356
3	12	egg	1.6704	0.5246	2	87.7587	0.156296	0.0448194	0.190451	0.360932	0.0541946		1.39044	0.824185	0.272775	0.184372	0.428535	0	0.528719	0.729338	0.276812	0.330322	0.386528	0.190624	0	0.218878	0.161084	0.359614	1.81638	0	0	0.297282	0.163498	0.104475	0.0592122	0.0321267
3	13	egg	1.757	0.5118	1	87.877	0.202104	0	0.151536	0.28491	0.0897538	0.229343	0.983261	0		0.349931	0.638381	0	0	0	0.330656	0.135409	0.50849		0.333808	0.263204	0.107346	0.499061	2.84397			0.123951	0.0856933	0.0261519	0.0384603	0.0171505
3	14	egg	1.7915	0.4922	1	80.4458	0.59953	0			0.140248	0.403159		0.23368	0.106465	0.4648	1.39277		1.16112	0	0.287683	0.373589	0.511664	0.142134			0.0941217	1.08167	1.06432	0		0	0.0730725	0	0.0270375	0.0202827
3		lab eggshell	0.038			2.25025	0.105035	0.00654464	0	0.0218785	0	0.0497026	0.253743	0.0429009	0.014559	0.0293065	0.0724553	0	0.0453656	0.0713418	0.0483004	0.274769	0	0.0213481	0.30738	0.0921005	0.0308256	0.170828	0.0744743	0.0080163	0.016875	0.0273063	0	0.014562	0.00380977	0.00210609
3		cowshed eggshell	0.0428			1.76869	0.0986993	0.00782768	0.00156732	0.0311763	0.00286384	0.0094921	0.282948	0.107856	0.0252205	0.0319419	0	0	0	0.0811264	0.0215477	0.119412	0	0.027379	0.364721	0.127952	0.0288794	0.196312	0.0671412	0	0.0170698	0.0496661	0.0044014	0.0268028	0.00155512	0
4	15	egg	1.6794		0	86.4807	0.154093	0.0573022	0.0264781	0.282307	0.0139232	1.32621	1.87487	0.204975	0.12682	0.159677	1.38273	0	1.1538	0.871616	0.362253	0.279461	2.14548	0.069016	0.187482	0.267697	0.0505187	0.244937	0.558215	0.126393	0.181062	0.308699	0	0.104989	0.115068	0.0198359
4	16	egg	1.9261	0.4026	2	85.297	0.190116	0.10277	0.0377325	0.0451718	0.0401628		2.63827	0.921408	0.243218	0.130982	1.11072	0.035394	0.859843	0.947566	0.367212	0.371451	1.09154	0.0650608	0.10375	0.272556	0.0488304	0.244364	0.781495	0.113969	0.239298	0.3437	0.0400281	0.152673	0.121642	0.0201538
4	17	egg	1.8382	0.2447	2	89.1372	0.192074	0	0.288645	0.372325	0.05052	0.199318	1.82242	0.151602	0.0589742	0.188241	1.68959	0	1.16897	0.727396	0.281194	0.24818	1.01301	0.135539	0.00770413	0.13714	0.124681	0.107492	0.794593	0	0.10415	0	0.286497	0.0470658	0.0295825	0.0330145
4	18	egg	1.6635	0.5965	1	80.5246	0.179123	0.0483614	0.146085	0.160271	0.0263571	0.0818898	1.58207	0.111457	0.0706908	0.187563	2.10511	0.027725	1.36435	1.03985	0.146858	0.272074	1.05769	0.100511	0.347821	0.169162	0.0130574	0.31171	0.240402	0.0723794	0.078852	0.291085	0.0436324	0.0714849	0.0245528	0.0294361
4		lab eggshell	0.0325			80.1834	1.90785	0.0465535	0	0.302266	0.081985	0.148242	3.09848	0.288147	0.223791	1.28358	0	0	0.486674	0	2.01114	0.870819	0	0.28002	0.254656	0.649496	0.108169	1.84807	1.47198	0.277566	0.189567	0.827085	0.0236918	0.127293	0.0610411	0.0193701
4		cowshed eggshell	0.0205			82.5027	0.933318	0.0567168	0.020223	0.193435	0.130378	0.139917	2.039	0.30316	0.152248	0.955819	0	0.089439	0.367445	1.69691	1.3815	0.177434	0.253476	0.455752	0.166591	0.842758	0.140663	1.30331	1.33743	0.287311	0.137863	0.632056	0	0.0718852	0.0751635	0.0121111
5	19	egg	1.736	0.4556	1	89.7469	0.248342	0.028155	0.0745301	0.0361859	0	0.0593561	0.293638	0.141791	0.0561399	0.12919	0.0333554	0.479675	0.718229	0.259175	0.0509882	0.247164		0.0391338	0.232103	0.355177	0.0302227	0.253513	0.377785	0.112575	0.0293622	0.0707008	0.00575002	0.00691072	0.0015743	0.0149365
5	20	egg	1.6458	0.8765	1	80.9112			0.139951	0.0744511	0.185645	0.0580162	0.410993	0.572738		0.0628692	0.296155	0.558972	1.78065	0.658837	0.0376086		1.05474	0.140447	0.526865			0.26334	1.53496		0.101594	0.119655	0.00569494	0.0677354	0.0101573	0.0388288
5	21	egg	1.6459	0.7098	1	91.3911	0.262236	0.018131	0.0517959	0.0465826	0.0404432	0.0142516	0.352241	0.0530371	0.0183555	0.0715554	0.106568	0.476015	0.0944828	0.21764	0.0678142	0.0946904	0.983695	0.0475805	0.175721	0.475115	0.0338077	0.173042	0.309855	0.103801	0.0237285	0.0600071	0.00244387	0.0106061	0.00248062	0.00514909
5	22	egg	1.7261	0.553	2	93.1549	0.056991	0.0134182	0.0298429	0.0157359	0.0734584	0.00863783	0.239667	0.14947	0.0344349	0.0406873	0.118584	0.229272	0.0255907	0.21811	0.0365232	0.148291	0.421464	0.0362134	0.12679	0.353935	0.0682273	0.0932227	0.457383	0.240414	0.0173971	0.0565978	0.00272371	0.0114271	0.00149903	0.00931339
5		lab eggshell	0.0327			67.9578	1.87655	0.245916	0.885721	0.608938	0.190493	0.425497	1.58345	0.711116	0.36638	0.123933	1.79806	0.379564	1.40218	2.0642	0.322957	1.86126	1.36422	0.691707	0	4.18836	1.14919	1.23602	5.89348	0.407538	0.123404	0.382817	0	0.189325	0.0311062	0.034406
5		cowshed eggshell	0.0363			66.7799	3.07435	0.22439	1.43229	0.532914	0.697917	0.661435	2.39686	0.768017	0.337686	0	2.77751	0.530395	2.26893	2.03598	0.306612	1.00595	0.505397	0.627131	0	5.62622	0.482364	2.49039	1.85568	0.0248491	0.194108	0.48339	0	0.243254	0.00672856	0.0355825
